# Supplementary material for: P=O Functionalized Black Phosphorus/1T-WS2 Nanocomposite High Efficiency Hybrid Photocatalyst for Air/Water Pollutant Degradation
Source: Int J Mol Sci. 2022 Jan 10;23(2):733. doi: 10.3390/ijms23020733 (PMC8776125; doi:10.3390/ijms23020733)
Supplement: Supplementary file 1 [file ijms-23-00733-s001.zip]

Archive with 1 entries (1 files):
- ijms-1534851-supplementary.pdf
